# Supplementary material for: High-Yield Production of Receptor Binding Domain of SARS-CoV-2 Linked to Bacterial Flagellin in Plants Using Self-Replicating Viral Vector pEff
Source: Plants (Basel). 2021 Dec 6;10(12):2682. doi: 10.3390/plants10122682 (PMC8708900; doi:10.3390/plants10122682)
Supplement: Supplementary file 1 [file plants-10-02682-s001.zip]

Archive with 3 entries (3 files):
- Supplementary file 3_rev.pdf
- Supplementary file 1.pdf
- Supplementary file 2.pdf
